# Supplementary material for: Polymicrobial Biofilm Dynamics of Multidrug-Resistant Candida albicans and Ampicillin-Resistant Escherichia coli and Antimicrobial Inhibition by Aqueous Garlic Extract
Source: Antibiotics (Basel). 2022 Apr 25;11(5):573. doi: 10.3390/antibiotics11050573 (PMC9137478; doi:10.3390/antibiotics11050573)
Supplement: Supplementary file 1 [file antibiotics-11-00573-s001.zip]

Archive with 1 entries (1 files):
- antibiotics-1692862-supplementary.pdf
